# Supplementary material for: Investigation on the applicability of a long-range reverse-transcription quantitative polymerase chain reaction assay for the rapid detection of active viruses
Source: BMC Microbiol. 2022 Dec 12;22:300. doi: 10.1186/s12866-022-02723-7 (PMC9743722; doi:10.1186/s12866-022-02723-7)
Supplement: Supplementary file 2 — Additional file 2: Additional Table 1. Effect of 100 °C heating on IAV (Panama strain) infectivity and copy numbers. (Data of Fig. 1). Additional Table 2. Effect of 0.12% sodium hypochlorite on IAV (Panama strain) titers and copy numbers. (Data of Fig. 2). Additional Table 3. Effect of 70% ethanol on IAV (Panama strain) infectivity and copy numbers. (Data of Fig. 3). Additional Table 4. Effect of 100 °C heating on IAV (PR8 strain) infectivity and copy numbers. (Data of Fig. 4). Additional Table 5. Effect of 0.12% sodium hypochlorite on IAV (PR8 strain) titers and copy numbers. (Data of Fig. 5). Additional Table 6. Effect of 100 °C heating on IAV (Panama strain) copy numbers. (Data of Supplementary Fig. 1). Additional Tables. Supplementary information describes the data of all figures. [file 12866_2022_2723_MOESM2_ESM.xls]

## Sheet: Sheet1
Additional Table 1. Effect of 100 °C heating on IAV (Panama strain) infectivity and copy numbers. (Data of Fig.1)
	LR-RT-qPCR (Copy number ratio)					Titer [log(TCID50/0.1mL)]
Heating time (min)	Sample1	Sample2	Sample3	Average	SD	Sample1	Sample2	Sample3	Average	SD
0	1	1	1	1	0	5.25	5	5.5	5.25	0.25
1	0.426843	0.105917	0.22457	0.252443	0.162269	0	0	0	0	0
3	0.001327	0.000305	0.000385	0.000672333	0.000568367	0	0	0	0	0
5	0.0004592	0	4.66e-05	0.0001686	0.000252743	0	0	0	0	0
7.5	0.0002918	0	4.83e-05	0.000113367	0.000156404	0	0	0	0	0
10	0.0004268	5.51e-05	8.22e-05	0.000188033	0.000207221	0	0	0	0	0
15	0.0004023	0	5.49e-05	0.0001524	0.000218154	0	0	0	0	0
Additional Table 2. Effect of 0.12% sodium hypochlorite on IAV (Panama strain) titers and copy numbers. (Data of Fig.2)
	LR-RT-qPCR (Copy number ratio)					Titer [log(TCID50/0.1mL)]
NaClO-treatment time (min)	Sample1	Sample2	Sample3	Average	SD	Sample1	Sample2	Sample3	Average	SD
0	1	1	1	1	0	5.75	7	6	6.25	0.661438
10	0.0102174	0.0988827	0.0615574	0.0568858	0.0445169	0	0	0	0	0
20	N.D.*	0.0960894	0.0645145	0.080302	0.0223268	0	0	0	0	0
30	N.D.*	0.0793296	0.114736	0.097033	0.0250363	0	0	0	0	0
*N.D. means "no data"
Additional Table 3. Effect of 70% ethanol on IAV (Panama strain) infectivity and copy numbers. (Data of Fig.3)
	LR-RT-qPCR (Copy number ratio)					Titer [log(TCID50/0.1mL)]
Ethanol-treatment time (min)	Sample1	Sample2	Sample3	Average	SD	Sample1	Sample2	Sample3	Average	SD
0	1	1	1	1	0	6	5.75	6.25	6	0.25
10	0.953686	0.744721	1.18876	0.96239	0.222149	0	0	0	0	0
20	0.881183	0.827677	1.19001	0.966291	0.195587	0	0	0	0	0
30	1.24636	0.549774	1.57328	1.12314	0.522763	0	0	0	0	0
Additional Table 4. Effect of 100 °C heating on IAV (PR8 strain) infectivity and copy numbers. (Data of Fig.4)
	LR-RT-qPCR (Copy number ratio)					Conventional RT-qPCR (Copy number ratio)					Titer [log(TCID50/0.1mL)]
Heating time (min)	Sample1	Sample2	Sample3	Average	SD	Sample1	Sample2	Sample3	Average	SD	Sample1	Sample2	Sample3	Average	SD
0	1	1	1	1	0	1	1	1	1	0	3.25	3.25	3.75	3.41667	0.288675
1	1.89554	1.34311	0.893854	1.3775	0.50173	2.5492	2.8432	1.81288	2.40176	0.53075	0	0	0	0	0
3	0.0480966	0.0146941	0.00145379	0.0214148	0.0240367	0.475192	0.515003	0.33322	0.441138	0.0955559	0	0	0	0	0
5	0	0.00111418	0	0.000371394	0.000643273	0.081261	0.100282	0.0558305	0.0791245	0.0223026	0	0	0	0	0
Additional Table 5. Effect of 0.12% sodium hypochlorite on IAV (PR8 strain) titers and copy numbers. (Data of Fig.5)
	LR-RT-qPCR (Copy number ratio)					Conventional RT-qPCR (Copy number ratio)					Titer [log(TCID50/0.1mL)]
NaClO-treatment time (min)	Sample1	Sample2	Sample3	Average	SD	Sample1	Sample2	Sample3	Average	SD	Sample1	Sample2	Sample3	Average	SD
0	1	1	1	1	0	1	1	1	1	0	3.75	3.75	4.5	4	0.433013
3	0.142337	0.22416	0.118436	0.161644	0.0554436	0.508639	0.637177	0.80978	0.651865	0.151107	0	0	0	0	0
5	0.110729	0.170179	0.148109	0.143006	0.0300518	0.48209	0.595018	0.743383	0.60683	0.131046	0	0	0	0	0
10	0.0978883	0.0624323	0.0916257	0.0839821	0.0189235	0.632111	0.545513	0.761328	0.646317	0.108607	0	0	0	0	0
Additional Table 6. Effect of 100 °C heating on IAV (Panama strain) copy numbers. (Data of Supplementary Figure 1)
	LR-RT-qPCR (Copy number ratio)
Heating time (min)	Sample1	Sample2	Sample3	Average	SD
0	1	1	1	1	0
1	1.2279	1.1149	5.4207	2.58783	2.45399
3	0.9297	2.8232	6.5378	3.43023	2.8529
5	2.6065	3.0074	2.9325	2.8488	0.213154
7.5	3.12	3.5093	3.3104	3.31323	0.194665
10	0.4106	2.8569	3.7905	2.35267	1.74546
15	2.5995	2.3136	3.1535	2.68887	0.427022
